# Supplementary material for: Feasibility of Non-Invasive Vagus Nerve Stimulation (gammaCore VET™) for the Treatment of Refractory Seizure Activity in Dogs
Source: Front Vet Sci. 2020 Sep 16;7:569739. doi: 10.3389/fvets.2020.569739 (PMC7524862; doi:10.3389/fvets.2020.569739)
Supplement: Supplementary file 1 [file Table_1.XLSX]

## Sheet: Summarize Freq
																TOTAL							TYPE SPECIFIC
	Age (years)	Sex	Breed	Diagnosis Tier	Weight (kg)	tVNS setting	Seizure number weeks 1-8	Generalized	Focal	Seizure number weeks 9-16	Generalized	Focal	Seizure number weeks 17-24	Generalized	Focal	Seizure Frequency wks 1-8	Seizure Frequency wks 9-16	Seizure Frequency wks 17-24	% Change wks 1-8 vs wks 9-16	% Change wks 9-16 vs wks 17-24	% Change wks 1-8 vs wks 17-24	Responder (wks 1-8 to 17-24)	Generalized wks 1-8	Generalized wks 9-16	Generalized wks 17-24	Focal wks 1-8	Focal wks 9-16	Focal wks 17-24
Group 1*	3	MN	Boston terrier	II	21.6	4	7	-	-	10	-	-	6	-	-	0.875	1.25	0.75	0.428571	-0.4	-0.142857	No	-	-	-	-	-	-
Group 1	5	MN	golden retriever	II	42	-	9	9	0	7	4	3	0	0	0	1.125	0.875	0	-0.222222	-1	-1	Yes	1.125	0.5	0	0	0.375	0
Group 1	3	MN	golden retriever	I	43	1	5	5	0	5	5	0	7	7	0	0.625	0.625	0.875	0	0.4	0.4	No	0.625	0.625	0.875	0	0	0
Group 1	10	MN	golden retriever	I	41.3	-	8	8	0	1	1	0	5	5	0	1	0.125	0.625	-0.875	4	-0.375	No	1	0.125	0.625	0	0	0
Group 1	7	MN	Chihuahua	I	6.2	1 to 2	2	2	0	0	0	0	0	0	0	0.25	0	0	-1	0	-1	Yes	0.25	0	0	0	0	0
Group 1	4	MN	mixed breed dog	I	28.9	2 to 4	10	10	0	13	11	2	23	19	4	1.25	1.625	2.875	0.3	0.769231	1.3	No	1.25	1.375	2.375	0	0.25	0.5
Group 1	7	M	Doberman	II	47.2	3 to 4	217	55	162	40	1	39	103	20	83	27.125	5	12.875	-0.815668	1.575	-0.525346	Yes	6.875	0.125	2.5	20.25	4.875	10.375
Group 1	6	FS	Labrador retriever	II	20.3	3 to 4	8	8	0	8	8	0	8	8	0	1	1	1	0	0	0	No	1	1	1	0	0	0
Group 2	2	FS	Yorkshire terrier	I	4.6	-	5	5	0	5	5	0	6	6	0	0.625	0.625	0.75	0	0.2	0.2	No	0.625	0.625	0.75	0	0	0
Group 2	7	MN	mixed breed dog	II	39.6	5	6	6	0	1	1	0	4	4	0	0.75	0.125	0.5	-0.833333	3	-0.333333	No	0.75	0.125	0.5	0	0	0
Group 2	4	MN	mixed breed dog	I	27.2	5	14	7	7	11	9	2	9	7	2	1.75	1.375	1.125	-0.214286	-0.181818	-0.357143	No	0.875	1.125	0.875	0.875	0.25	0.25
Group 2*^	3	FS	collie	II	21.7	5	4	-	-	4	-	-	11	-	-	0.5	0.5	1.375	0	1.75	1.75	No	-	-	-	-	-	-
Group 2	8	MN	golden retriever	II	39	5	17	5	12	8	2	6	12	7	5	2.125	1	1.5	-0.529412	0.5	-0.294118	No	0.625	0.25	0.875	1.5	0.75	0.625
Group 2	5	FS	mixed breed dog	I	32	-	8	8	0	0	0	0	0	0	0	1	0	0	-1	0	-1	Yes	1	0	0	0	0	0
*Missing data on seizure types
^Missing complete data from patient for 8 weeks prior to study- used the lowest number of seizures needed to qualify for study
tVNS setting: '-' was not reported
